# Supplementary material for: Characterization of pectin methylesterase gene family and its possible role in juice sac granulation in navel orange (Citrus sinensis Osbeck)
Source: BMC Genomics. 2022 Mar 7;23:185. doi: 10.1186/s12864-022-08411-0 (PMC8900419; doi:10.1186/s12864-022-08411-0)
Supplement: Supplementary file 3 — Additional file 3: Table S1. Verification of PME and PMEI domains in candidate CsPME genes. [file 12864_2022_8411_MOESM3_ESM.xlsx]

## Sheet: Sheet1
Table S1 Verification of PME and PMEI domains in candidate CsPME genes.
Name	Gene ID	Hit type	PSSM-ID	From	To	E-Value	Bitscore	Accession	Short name	Incomplete	Superfamily
CsPME1	Cs1g05510.1	superfamily	421944	259	563	2.32231e-166	474.443	pfam01095	Pectinesterase superfamily	-	cl29893
		specific	397934	70	211	2.14278e-27	107.633	pfam04043	PMEI	-	cl04375
CsPME2	Cs1g05600.1	specific	397934	32	176	6.24465e-22	86.4473	pfam04043	PMEI	-	cl04375
CsPME3	Cs1g05720.1	superfamily	395871	254	553	6.38604e-109	328.068	pfam01095	Pectinesterase	-	cl29893
		specific	397934	46	195	1.54686e-16	76.8173	pfam04043	PMEI	-	cl04375
CsPME4	Cs1g16550.1	specific	395871	269	566	0	569.973	pfam01095	Pectinesterase	-	cl29893
		specific	397934	72	219	8.29185e-31	117.263	pfam04043	PMEI	-	cl04375
CsPME5	Cs1g16560.1	specific	395871	278	570	0	528.371	pfam01095	Pectinesterase	-	cl29893
		specific	397934	80	230	9.651e-31	117.263	pfam04043	PMEI	-	cl04375
CsPME6	Cs1g25000.1	superfamily	421944	129	410	1.50938e-84	260.272	cl29893	Pectinesterase superfamily	-	-
CsPME7	Cs2g01440.1	specific	397934	53	153	4.74655e-09	52.9349	pfam04043	PMEI	C	cl04375
CsPME8	Cs2g07660.1	specific	395871	243	539	0	605.026	pfam01095	Pectinesterase	-	cl29893
		specific	397934	52	197	6.73688e-23	94.9217	pfam04043	PMEI	-	cl04375
CsPME9	Cs2g16310.1	superfamily	421944	79	266	2.84286e-59	190.936	cl29893	Pectinesterase superfamily	-	-
CsPME10	Cs2g16320.1	superfamily	421944	44	315	5.04508e-78	241.012	cl29893	Pectinesterase superfamily	-	-
CsPME11	Cs2g16350.1	superfamily	421944	49	320	1.53305e-75	234.849	cl29893	Pectinesterase superfamily	-	-
CsPME12	Cs2g16360.1	superfamily	421944	318	581	1.00025e-69	227.53	cl29893	Pectinesterase superfamily	-	-
		superfamily	421944	20	283	3.43743e-69	226.375	cl29893	Pectinesterase superfamily	-	-
CsPME13	Cs2g16380.1	superfamily	421944	48	321	4.67017e-84	256.42	cl29893	Pectinesterase superfamily	-	-
CsPME14	Cs2g17070.1	specific	395871	214	507	1.58149e-180	508.341	pfam01095	Pectinesterase	-	cl29893
		specific	397934	28	165	4.935e-26	103.396	pfam04043	PMEI	-	cl04375
CsPME15	Cs2g17080.1	specific	397934	138	297	4.91925e-39	134.597	pfam04043	PMEI	-	cl04375
CsPME16	Cs2g26360.1	superfamily	414018	26	144	2.19517e-05	42.3469	cl04375	PMEI_like superfamily	-	-
		non-specific	214860	22	128	0.000875125	37.7343	smart00856	PMEI	C	cl04375
CsPME17	Cs3g03910.1	superfamily	421944	136	171	4.0087e-10	58.4278	cl29893	Pectinesterase superfamily	C	-
CsPME18	Cs3g06900.1	specific	395871	253	550	0	526.06	pfam01095	Pectinesterase	-	cl29893
		specific	397934	35	183	2.35301e-24	99.1589	pfam04043	PMEI	-	cl04375
CsPME19	Cs3g06920.1	specific	395871	270	562	0	541.083	pfam01095	Pectinesterase	-	cl29893
		specific	397934	72	225	9.60799e-27	105.707	pfam04043	PMEI	-	cl04375
CsPME20	Cs3g14600.1	specific	397934	28	167	1.20609e-31	111.1	pfam04043	PMEI	-	cl04375
CsPME21	Cs3g14610.1	superfamily	421944	285	580	7.30816e-174	494.474	cl29893	Pectinesterase superfamily	-	-
		specific	397934	61	213	7.45818e-30	114.567	pfam04043	PMEI	-	cl04375
CsPME22	Cs3g14640.1	specific	395871	254	551	0	539.157	pfam01095	Pectinesterase	-	cl29893
		specific	397934	39	182	5.09462e-20	86.8325	pfam04043	PMEI	-	cl04375
CsPME23	Cs3g14650.1	specific	395871	230	515	0	556.876	pfam01095	Pectinesterase	-	cl29893
		specific	397934	40	184	5.81036e-24	97.6181	pfam04043	PMEI	-	cl04375
CsPME24	Cs3g15260.1	superfamily	421944	43	316	6.02443e-68	214.434	cl29893	Pectinesterase superfamily	-	-
CsPME25	Cs3g21670.1	specific	397934	29	122	4.79974e-10	55.2461	pfam04043	PMEI	C	cl04375
CsPME26	Cs3g21680.1	specific	397934	37	137	5.60431e-07	46.7717	pfam04043	PMEI	C	cl04375
CsPME27	Cs3g21690.1	specific	397934	99	235	2.50496e-13	65.2613	pfam04043	PMEI	-	cl04375
CsPME28	Cs4g06630.1	specific	395871	317	614	0	568.817	pfam01095	Pectinesterase	-	cl29893
		specific	397934	115	268	2.996e-21	90.2993	pfam04043	PMEI	-	cl04375
CsPME29	Cs4g06650.1	specific	395871	212	509	0	582.299	pfam01095	Pectinesterase	-	cl29893
		specific	397934	43	157	1.22374e-15	74.1209	pfam04043	PMEI	N	cl04375
CsPME30	Cs4g06660.1	specific	397934	30	121	1.62508e-12	61.7945	pfam04043	PMEI	C	cl04375
CsPME31	Cs4g06670.1	specific	395871	232	521	9.56707e-180	507.185	pfam01095	Pectinesterase	-	cl29893
		specific	397934	37	184	9.3217e-21	88.7585	pfam04043	PMEI	-	cl04375
CsPME32	Cs4g06680.1	superfamily	421944	176	271	2.63132e-35	128.149	cl29893	Pectinesterase superfamily	C	-
		specific	397934	7	121	2.62789e-21	87.2177	pfam04043	PMEI	N	cl04375
CsPME33	Cs4g06690.1	specific	395871	232	521	9.15808e-180	507.185	pfam01095	Pectinesterase	-	cl29893
		specific	397934	37	184	3.07115e-21	89.9141	pfam04043	PMEI	-	cl04375
CsPME34	Cs4g06700.1	superfamily	421944	276	572	2.75155e-173	492.548	cl29893	Pectinesterase superfamily	-	-
		specific	397934	73	221	3.95058e-27	106.863	pfam04043	PMEI	-	cl04375
CsPME35	Cs4g06710.1	superfamily	421944	228	516	2.9607e-151	434.383	cl29893	Pectinesterase superfamily	-	-
		specific	397934	38	182	3.41537e-23	95.6921	pfam04043	PMEI	-	cl04375
CsPME36	Cs4g06890.1	superfamily	421944	75	360	2.37939e-82	252.954	cl29893	Pectinesterase superfamily	-	-
CsPME37	Cs4g06980.1	specific	397934	26	180	4.41512e-35	120.73	pfam04043	PMEI	-	cl04375
CsPME38	Cs4g08960.1	superfamily	421944	61	387	4.87183e-63	204.033	cl29893	Pectinesterase superfamily	-	-
CsPME39	Cs4g12670.1	specific	397934	31	176	1.30753e-09	54.0905	pfam04043	PMEI	-	cl04375
CsPME40	Cs4g12690.1	specific	397934	1	142	4.93176e-08	49.0829	pfam04043	PMEI	-	cl04375
CsPME41	Cs4g15560.1	superfamily	421944	80	372	5.50247e-90	272.599	cl29893	Pectinesterase superfamily	-	-
CsPME42	Cs5g04040.1	specific	397934	77	215	8.15012e-22	87.6029	pfam04043	PMEI	-	cl04375
CsPME43	Cs5g08840.1	superfamily	421944	58	314	6.08926e-54	178.225	cl29893	Pectinesterase superfamily	-	-
CsPME44	Cs5g09350.1	specific	397934	38	190	2.61589e-37	126.508	pfam04043	PMEI	-	cl04375
CsPME45	Cs5g09360.1	specific	397934	42	187	1.83987e-32	114.182	pfam04043	PMEI	-	cl04375
CsPME46	Cs5g09370.1	specific	397934	33	188	1.98463e-39	132.286	pfam04043	PMEI	-	cl04375
CsPME47	Cs5g10340.1	specific	397934	28	125	2.119e-07	47.9273	pfam04043	PMEI	C	cl04375
CsPME48	Cs5g10350.1	specific	397934	32	132	9.87089e-06	43.3049	pfam04043	PMEI	C	cl04375
CsPME49	Cs5g23310.1	specific	395871	259	555	0	535.305	pfam01095	Pectinesterase	-	cl29893
		specific	397934	39	191	1.02559e-20	88.7585	pfam04043	PMEI	-	cl04375
CsPME50	Cs5g33170.1	specific	397934	36	178	7.02751e-28	102.24	pfam04043	PMEI	-	cl04375
CsPME51	Cs5g33390.1	specific	395871	252	548	0	522.208	pfam01095	Pectinesterase	-	cl29893
		specific	397934	38	187	3.71618e-21	89.9141	pfam04043	PMEI	-	cl04375
CsPME52	Cs5g33400.1	specific	395871	246	542	0	530.682	pfam01095	Pectinesterase	-	cl29893
		specific	397934	35	180	1.04594e-18	82.9805	pfam04043	PMEI	-	cl04375
CsPME53	Cs5g33410.1	specific	395871	253	549	0	531.068	pfam01095	Pectinesterase	-	cl29893
		specific	397934	42	190	1.81041e-18	82.2101	pfam04043	PMEI	-	cl04375
CsPME54	Cs5g33420.1	specific	395871	250	547	0	536.846	pfam01095	Pectinesterase	-	cl29893
		specific	397934	40	186	1.55358e-23	96.8477	pfam04043	PMEI	-	cl04375
CsPME55	Cs5g33450.1	specific	395871	254	549	0	566.891	pfam01095	Pectinesterase	-	cl29893
		specific	397934	61	206	1.05241e-32	122.271	pfam04043	PMEI	-	cl04375
CsPME56	Cs6g05170.1	specific	397934	38	138	4.4678e-10	55.6313	pfam04043	PMEI	C	cl04375
CsPME57	Cs6g11440.1	superfamily	421944	83	375	5.52798e-80	247.176	cl29893	Pectinesterase superfamily	-	-
CsPME58	Cs6g11810.1	superfamily	421944	132	160	7.64143e-07	48.7978	cl29893	Pectinesterase superfamily	C	-
CsPME59	Cs6g21590.1	superfamily	421944	6	298	2.87717e-89	268.747	cl29893	Pectinesterase superfamily	-	-
CsPME60	Cs7g09050.1	specific	397934	36	162	2.74737e-13	63.3353	pfam04043	PMEI	-	cl04375
CsPME61	Cs7g15660.1	specific	397934	28	159	5.59079e-31	113.796	pfam04043	PMEI	-	cl04375
CsPME62	Cs7g19180.1	superfamily	421944	75	358	5.9509e-73	228.686	cl29893	Pectinesterase superfamily	-	-
CsPME63	Cs7g22190.1	specific	397934	36	185	1.02437e-26	99.1589	pfam04043	PMEI	-	cl04375
CsPME64	Cs7g23690.1	superfamily	421944	211	295	3.28956e-37	134.312	cl29893	Pectinesterase superfamily	C	-
		specific	397934	56	143	5.75989e-10	56.7869	pfam04043	PMEI	N	cl04375
CsPME65	Cs9g01300.1	specific	397934	62	155	7.47072e-09	52.9349	pfam04043	PMEI	C	cl04375
CsPME66	Cs9g01960.1	specific	397934	30	127	1.64665e-12	61.4093	pfam04043	PMEI	C	cl04375
CsPME67	Cs9g01970.1	specific	397934	27	155	9.9684e-14	64.4909	pfam04043	PMEI	-	cl04375
CsPME68	Cs9g02180.1	superfamily	421944	59	343	4.82212e-74	230.997	cl29893	Pectinesterase superfamily	-	-
CsPME69	Cs9g02350.1	specific	397934	137	274	1.42299e-21	91.4549	pfam04043	PMEI	-	cl04375
CsPME70	Cs9g14270.1	specific	397934	37	190	1.2803e-35	122.271	pfam04043	PMEI	-	cl04375
CsPME71	Cs9g14280.1	specific	397934	29	185	2.09064e-35	121.5	pfam04043	PMEI	-	cl04375
CsPME72	Cs9g14290.1	specific	397934	28	178	3.50976e-30	112.256	pfam04043	PMEI	-	cl04375
CsPME73	Cs9g14310.1	specific	397934	28	184	1.2817e-33	116.878	pfam04043	PMEI	-	cl04375
CsPME74	Cs9g14320.1	specific	397934	30	185	2.79984e-40	133.827	pfam04043	PMEI	-	cl04375
CsPME75	Cs9g14330.1	specific	397934	46	200	1.84275e-34	119.574	pfam04043	PMEI	-	cl04375
CsPME76	Cs9g14350.1	specific	397934	48	201	6.26305e-39	131.13	pfam04043	PMEI	-	cl04375
CsPME77	Cs9g14360.1	specific	397934	37	183	1.97008e-27	101.085	pfam04043	PMEI	-	cl04375
CsPME78	Cs9g14380.1	specific	397934	42	187	1.53504e-28	103.781	pfam04043	PMEI	-	cl04375
CsPME79	Cs9g14400.1	superfamily	421944	11	144	6.903e-53	168.98	cl29893	Pectinesterase superfamily	NC	-
CsPME80	Cs9g14440.1	superfamily	421944	212	511	1.32751e-171	485.999	cl29893	Pectinesterase superfamily	-	-
		specific	397934	36	174	2.72421e-27	107.248	pfam04043	PMEI	-	cl04375
CsPME81	Cs9g14450.1	specific	395871	204	502	0	568.432	pfam01095	Pectinesterase	-	cl29893
		specific	397934	34	170	1.85238e-30	115.722	pfam04043	PMEI	-	cl04375
CsPME82	orange1.1t00214.1	specific	395871	202	494	0	562.269	pfam01095	Pectinesterase	-	cl29893
		specific	397934	28	169	2.69587e-29	112.641	pfam04043	PMEI	-	cl04375
CsPME83	orange1.1t00215.1	superfamily	421944	28	193	1.81901e-93	274.525	cl29893	Pectinesterase superfamily	C	-
CsPME84	orange1.1t00218.1	specific	397934	33	193	3.00039e-26	98.3885	pfam04043	PMEI	-	cl04375
CsPME85	orange1.1t01085.1	superfamily	421944	53	344	7.42746e-70	220.982	cl29893	Pectinesterase superfamily	-	-
CsPME86	orange1.1t01689.1	specific	275444	47	192	2.59766e-29	105.905	cd15800	PMEI-like_2	-	cl04375
CsPME87	orange1.1t01706.1	superfamily	421944	40	334	2.25838e-65	208.656	cl29893	Pectinesterase superfamily	-	-
CsPME88	orange1.1t01727.1	superfamily	421944	81	368	4.53751e-79	244.864	cl29893	Pectinesterase superfamily	-	-
CsPME89	orange1.1t01730.1	specific	397934	31	178	3.61603e-08	50.2385	pfam04043	PMEI	-	cl04375
CsPME90	orange1.1t01921.1	superfamily	421944	25	321	2.05822e-150	424.753	cl29893	Pectinesterase superfamily	-	-
CsPME91	orange1.1t01923.1	specific	397934	35	84	1.17808e-09	51.3941	pfam04043	PMEI	C	cl04375
CsPME92	orange1.1t01924.1	specific	397934	35	178	2.47502e-26	98.0033	pfam04043	PMEI	-	cl04375
CsPME93	orange1.1t02719.1	specific	395871	287	583	0	571.128	pfam01095	Pectinesterase	-	cl29893
		specific	397934	84	223	7.10717e-35	128.819	pfam04043	PMEI	-	cl04375
CsPME94	orange1.1t03291.1	superfamily	421944	39	326	1.26144e-65	209.041	cl29893	Pectinesterase superfamily	-	-
CsPME95	orange1.1t03809.1	superfamily	414018	33	178	6.88662e-10	56.5993	cl04375	PMEI_like superfamily	-	-
CsPME96	orange1.1t03810.1	superfamily	414018	33	174	2.59238e-09	55.0585	cl04375	PMEI_like superfamily	-	-
CsPME97	orange1.1t03811.1	superfamily	414018	27	167	0.00666497	35.0281	cl04375	PMEI_like superfamily	-	-
CsPME98	orange1.1t05404.1	specific	397934	23	129	1.46673e-16	70.6541	pfam04043	PMEI	C	cl04375
