# Supplementary material for: Characterization of pectin methylesterase gene family and its possible role in juice sac granulation in navel orange (Citrus sinensis Osbeck)
Source: BMC Genomics. 2022 Mar 7;23:185. doi: 10.1186/s12864-022-08411-0 (PMC8900419; doi:10.1186/s12864-022-08411-0)
Supplement: Supplementary file 4 — Additional file 4: Table S2. Basic information of the PME genes in Citrus sinensis. [file 12864_2022_8411_MOESM4_ESM.xlsx]

## Sheet: Sheet1
Table S2 Basic information of the PME genes in Citrus sinensis.
Gene Name	ID	Number of Amino Acids Residues	Molecular weight	isoelectric point (pI)	Grand average of hydropathicity (GRAVY)	The instability index (II)	Position
CsPME1	Cs1g05510.1	570	62.583	8.7	-0.347	45.18	5233589	5236475
CsPME2	Cs1g05720.1	573	64885.5	6.84	-0.18	31.99	5518974	5520938
CsPME3	Cs1g16550.1	584	63558.1	9.1	-0.246	28.41	19879092	19882549
CsPME4	Cs1g16560.1	588	64880.5	8.41	-0.261	32.95	19886743	19889648
CsPME5	Cs1g25000.1	421	47127.6	8.77	-0.159	28.54	27220940	27223159
CsPME6	Cs2g07660.1	556	61008.8	9.05	-0.204	30.55	4582375	4584909
CsPME7	Cs2g16310.1	292	31970.8	6.98	0.175	45.59	13097582	13098801
CsPME8	Cs2g16320.1	343	37538.5	8.98	-0.138	25.77	13100267	13101732
CsPME9	Cs2g16350.1	348	37969	8.97	-0.103	25.35	13147964	13149445
CsPME10	Cs2g16360.1	621	67823.5	8.78	-0.134	27.38	13161653	13185385
CsPME11	Cs2g16380.1	348	37952.9	8.89	-0.085	79.4	13194862	13196337
CsPME12	Cs2g17070.1	525	57451	9.27	-0.164	36.39	13826469	13828876
CsPME13	Cs3g03910.1	241	26571.9	8.95	0.314	31.18	4391036	4393146
CsPME14	Cs3g06900.1	574	64129.5	8.65	-0.301	33.76	9677542	9681931
CsPME15	Cs3g06920.1	576	63888.6	9.3	-0.371	36.71	9700837	9702875
CsPME16	Cs3g14610.1	599	67088.4	7.94	-0.321	30.13	18907491	18910717
CsPME17	Cs3g14640.1	571	62856.4	5.76	-0.205	28.45	18960694	18962684
CsPME18	Cs3g14650.1	536	60000.3	9.35	-0.306	36.91	18965773	18967873
CsPME19	Cs3g15260.1	326	36031.2	6.82	-0.34	29.05	19457127	19459313
CsPME20	Cs4g06630.1	632	69600	8.61	-0.166	30.25	4121608	4125304
CsPME21	Cs4g06650.1	525	57815.2	7.03	-0.181	29.34	4138366	4141746
CsPME22	Cs4g06670.1	540	59155.3	5.11	-0.197	39.52	4146341	4148577
CsPME23	Cs4g06680.1	275	30362.6	5.65	-0.298	38.16	4150322	4151861
CsPME24	Cs4g06690.1	540	59350.3	5.24	-0.243	39.94	4156452	4158823
CsPME25	Cs4g06700.1	589	65230.2	8.49	-0.351	37.12	4160965	4163111
CsPME26	Cs4g06710.1	535	59028.8	9.22	-0.274	37.76	4173136	4176080
CsPME27	Cs4g06890.1	369	40646.4	8.86	-0.14	19.23	4353340	4355309
CsPME28	Cs4g08960.1	395	44697.8	8.56	-0.102	28.52	5902060	5908949
CsPME29	Cs4g15560.1	379	42036.3	9.45	-0.074	24.41	14796907	14800028
CsPME30	Cs5g08840.1	323	36054.7	8.7	-0.162	26.27	5861060	5863879
CsPME31	Cs5g23310.1	572	62304.2	5.13	-0.044	25.82	26044668	26047067
CsPME32	Cs5g33390.1	566	62592	8.9	-0.155	28.66	34445858	34447694
CsPME33	Cs5g33400.1	560	62279.7	9.06	-0.165	31.04	34450984	34452881
CsPME34	Cs5g33410.1	567	62311.3	5.74	-0.137	26.79	34457123	34459383
CsPME35	Cs5g33420.1	564	62247.5	9.05	-0.112	29.82	34463693	34466455
CsPME36	Cs5g33450.1	569	62957	9.3	-0.134	30.75	34487581	34491099
CsPME37	Cs6g11440.1	383	42222.7	8.32	-0.147	33.88	12613908	12617009
CsPME38	Cs6g11810.1	230	26351.6	6.01	0.068	25.4	13075443	13076622
CsPME39	Cs6g21590.1	316	35633.4	7.07	-0.247	42.6	20677344	20680774
CsPME40	Cs7g19180.1	370	40250.3	6.67	-0.271	36.14	15129840	15131515
CsPME41	Cs7g23690.1	305	33334.8	4.68	0.054	22.92	22508237	22509688
CsPME42	Cs9g02180.1	351	39793.1	9.08	-0.281	23.6	777976	780034
CsPME43	Cs9g14400.1	144	16814.7	10.69	-0.153	41.33	13789895	13792211
CsPME44	Cs9g14440.1	528	58892.1	9.77	-0.191	37.81	13825511	13827732
CsPME45	Cs9g14450.1	518	57459.7	9.62	-0.204	37.14	13832260	13833927
CsPME46	orange1.1t00214.1	510	56310.7	9.15	-0.277	32.9	4273378	4275867
CsPME47	orange1.1t00215.1	203	22394.7	5.5	-0.484	31.06	4286770	4287486
CsPME48	orange1.1t01085.1	369	41410.2	6.03	-0.231	37.39	17465269	17467539
CsPME49	orange1.1t01706.1	344	38532.2	5.86	-0.296	35.11	27612863	27614402
CsPME50	orange1.1t01727.1	380	42355.9	9.11	-0.301	25.84	27768089	27770769
CsPME51	orange1.1t01921.1	336	37661.8	8.6	-0.268	32.6	30495975	30497142
CsPME52	orange1.1t02719.1	605	66463.2	7.61	-0.234	39.62	41823537	41827472
CsPME53	orange1.1t03291.1	336	37290.4	8.96	-0.162	35.13	50379584	50382840
