# Supplementary material for: Characterization of pectin methylesterase gene family and its possible role in juice sac granulation in navel orange (Citrus sinensis Osbeck)
Source: BMC Genomics. 2022 Mar 7;23:185. doi: 10.1186/s12864-022-08411-0 (PMC8900419; doi:10.1186/s12864-022-08411-0)
Supplement: Supplementary file 5 — Additional file 5: Table S3. The expression levels of CsPMEs in the transcriptome data of 4 fruit tissues at 6 development stages in ‘Fengjie' navel orange. Four fruit tissues including albedo (AL), epicarp (EP), juice sac (JS), and segment membrane (SM), and six fruit development stages including 50 DAF (stage 1), 80 DAF (stage 2), 120 DAF (stage 3), 150 DAF (stage 4), 180 DAF (stage 5), and 220 DAF (stage 6). [file 12864_2022_8411_MOESM5_ESM.xlsx]

## Sheet: Sheet1
Table S3 The Spatial and temporal expression patterns of CsPMEs in 4 fruit tissues at 6 development stages in ‘Fengjie' navel orange. Four fruit tissues including albedo (AL), epicarp (EP), juice sacs (JS), and segment membrane (SM), and six fruit development stages including 50 DAF (stage 1), 80 DAF (stage 2), 120 DAF (stage 3), 150 DAF (stage 4), 180 DAF (stage 5), and 220 DAF (stage 6).
Gene	ID	EP-1	EP-2	EP-3	EP-4	EP-5	EP-6	AL-1	AL-2	AL-3	AL-4	AL-5	AL-6	JS-1	JS-2	JS-3	JS-4	JS-5	JS-6	SM-1	SM-2	SM-3	SM-4	SM-5	SM-6
CsPME1	Cs1g05510.1	7.27803	1.12324	0.802455	1.24813	0.824289	1.02224	1.55892	1.72986	1.56641	5.12046	2.17647	1.63884	5.78116	1.26081	0.907641	1.75591	1.96656	0.934006	6.89864	2.73785	2.58053	3.73715	3.5933	3.36044
CsPME2	Cs1g05720.1	0	0	0	0.0100437	0	0	0	0	0	0	0	0	0	0	0	0.00979974	0	0	0	0	0	0	0	0
CsPME3	Cs1g16550.1	544.159	205.357	169.514	356.189	347.051	213.242	586.277	320.401	313.668	563.724	423.933	255.77	297.123	199.079	156.083	348.78	287.308	165.581	545.231	283.405	195.316	427.731	319.694	268.056
CsPME4	Cs1g16560.1	52.1293	32.6366	37.7236	81.6151	83.0276	62.0657	230.784	96.442	107.815	201.968	154.755	86.68	193.345	147.288	142.701	180.579	142.722	97.094	258.583	145.743	142.051	251.561	143.685	111.234
CsPME5	Cs1g25000.1	0.0488558	0.0142698	0	0	0	0	0	0.0124926	0	0	0	0.0116518	0	0	0	0	0	0.0107032	0	0	0	0	0	0
CsPME6	Cs2g07660.1	75.1903	123.892	81.1783	80.5596	72.3233	16.8023	41.0903	21.9749	12.4853	6.64795	0.980559	0.352918	281.487	165.613	17.1298	44.9359	2.69635	0.658718	82.5175	33.489	9.31191	4.95064	1.02636	0.185383
CsPME7	Cs2g16310.1	0	0	0	0	0	0	0	0	0	0	0	0	0	0	0	0	0	0	0	0	0	0	0	0
CsPME8	Cs2g16320.1	0	0	0	0	0	0	0	0	0	0	0	0	0	0	0	0	0	0	0	0	0	0.0406889	0	0
CsPME9	Cs2g16350.1	0	0	0	0	0	0	0	0	0	0	0	0	0	0	0	0	0	0	0	0	0	0	0	0
CsPME10	Cs2g16360.1	0	0	0	0	0	0	0	0	0	0	0	0	0	0	0	0	0	0	0	0	0	0	0	0
CsPME11	Cs2g16380.1	0.0312602	0.0325711	0.0160659	0.015568	0	0	0.352807	0	0	0	0	0	0.872675	0	0	0	0	0	1.41968	0	0	0	0	0
CsPME12	Cs2g17070.1	13.3232	24.9371	5.28298	2.29728	0.308413	0.0772537	0.266934	0.678102	1.45109	0.0616758	0	0	0.0286789	0.389889	0.0229876	0	0.0159246	0	0.18067	0.311787	0.053328	0.0251311	0.0393761	0
CsPME13	Cs3g03910.1	7.8981	5.44253	6.41004	6.55055	6.99172	5.1412	3.43823	3.2258	4.79192	3.38202	4.99398	5.74709	6.01148	2.57452	2.01232	3.19698	2.39942	2.7917	4.23211	1.95321	1.79956	3.43903	2.54573	1.64127
CsPME14	Cs3g06900.1	0.3765	0.113934	0.0837197	0.00924313	0.0112487	0	1.19636	0.746977	0.712675	0.909418	0.0177206	0.0106544	19.3901	0.780463	0.0661257	0.352799	0.903375	0.740846	10.0533	3.27168	0.495177	0.931058	1.28018	1.91141
CsPME15	Cs3g06920.1	0.0094539	0.0104365	0	0	0	0	0.0103909	0	0	0	0	0	0.02137	0	0	0	0	0	0.0481622	0	0	0	0	0
CsPME16	Cs3g14610.1	0.563679	3.46131	4.59044	9.01166	5.74144	13.5145	0.0494302	0.101135	0.0242687	0.662626	0.171735	0.42051	6.12551	33.2499	70.0534	93.2812	112.117	204.005	0.264959	2.94358	7.92869	8.53805	22.2168	40.5853
CsPME17	Cs3g14640.1	0	0.0105277	0.0192132	0	0	0	0.0222895	0.0184332	0.0206438	0.020442	0	0.0229107	0	0	0.010817	0.009834	0	0	0.0105563	0	0	0	0	0
CsPME18	Cs3g14650.1	0.33849	0.0964932	0	0.00899544	0.0114536	0.0270967	1.84383	1.67665	0.817185	1.03441	0.648552	0.245765	0	0.0478897	0	0.0187329	0	0.0153883	0.568277	0.636098	0.534055	1.22795	1.07371	0.548611
CsPME19	Cs3g15260.1	0	0.0184155	0.0184196	0.0166154	0	0.0333668	0.0184479	0	0	0	0	0	0	0	0	0	0	0	0	0	0	0	0	0
CsPME20	Cs4g06630.1	40.02	19.7051	9.23267	18.3506	8.16019	2.42116	13.5244	2.02039	0.443844	1.14441	0.203502	0.0363057	428.711	261.06	110.8	168.209	98.8708	18.6685	221.667	184.998	38.8615	61.5265	36.6633	12.5335
CsPME21	Cs4g06650.1	99.8754	59.3434	35.9559	183.33	107.696	53.3038	39.2253	8.4688	3.01292	112.782	25.2431	7.92703	134.696	47.925	10.0633	128.494	14.8703	0.698953	157.296	55.5658	15.424	135.593	24.0049	3.79059
CsPME22	Cs4g06670.1	82.4975	27.7425	6.80642	21.8064	0.833322	0.133964	8.85695	0.181531	0.152661	0.717469	0.0313166	0.00941446	1.05467	0.367776	0.0864131	0.106083	0	0	34.5381	8.95695	1.55221	1.00092	0.116885	0
CsPME23	Cs4g06680.1	0.0555532	0.0627075	0.0218233	0.0196857	0	0	0.021723	0	0	0	0	0	0	0	0	0	0	0	0.0408548	0	0	0	0	0
CsPME24	Cs4g06690.1	20.4225	8.80442	5.36964	9.83727	1.52827	0.946927	1.86719	0.0227258	0	0.239838	0.00808273	0	0.566477	0.108916	0.0662111	0.0459384	0	0	9.48998	0.570222	0.462583	0.292703	0.0768271	0.0155158
CsPME25	Cs4g06700.1	0.677084	0.424466	0.374513	0.302592	0.0110416	0	0.104378	0	0	0	0	0	0.0212539	0	0	0	0	0	0.167684	0	0	0	0	0
CsPME26	Cs4g06710.1	125.726	63.9876	19.5129	15.0635	10.0139	0.782239	53.1525	13.7429	6.57145	2.42815	0.290455	0.206088	8.44024	11.889	2.2287	1.45879	0.709763	0.117834	14.261	16.501	8.18913	1.90896	1.40471	0.983146
CsPME27	Cs4g06890.1	0	0.0162753	0	0	0	0	0.0365084	0	0.0159537	0	0	0	0.03276	0.135135	0.0285029	0.0312757	0.131701	0.634493	0	0	0	0.0144598	0.0339372	0.0648498
CsPME28	Cs4g08960.1	0.0742345	0.107623	0.0934801	0.113213	0.0764932	0.0694769	0.0229194	0.0537034	0.0465559	0.0577264	0.0843699	0.0744041	0.0461567	0.0190815	0.0191133	0.0160216	0.0385229	0.0442512	0.0436225	0.0419214	0.0181427	0.0239492	0.0382563	0.0505451
CsPME29	Cs4g15560.1	0.376847	0.0126303	0.01246	0.0128114	1.66686	4.53459	0.409608	0.0257064	0.0262461	0.0968335	9.00137	13.4413	17.4457	1.90111	2.90273	4.79216	13.9842	17.6216	6.17343	0.590419	0.404463	1.09385	5.62936	8.74225
CsPME30	Cs5g08840.1	0.540281	0.16226	0.0114293	0.0109395	0	0.0103904	0.310747	0.11654	0.0112009	0	0	0	4.94669	0.0919912	0	0	0	0	4.67445	0.107254	0	0.010152	0	0
CsPME31	Cs5g23310.1	0	0	0	0	0	0	0.0104634	0	0	0	0	0	0.0216365	0	0	0	0	0	0.0105378	0	0	0	0	0
CsPME32	Cs5g33390.1	0.0559037	0.0106206	0.0402896	0	0	0.00962164	0.0317876	0.0203002	0.0208303	0	0	0	0	0	0	0.00997766	0	0	0.079548	0.0173995	0	0	0	0
CsPME33	Cs5g33400.1	0.00972353	0	0.0107366	0	0	0	0	0	0	0	0	0	0	0	0	0	0	0	0	0	0.0188041	0	0	0
CsPME34	Cs5g33410.1	0.0353914	0	0.0155854	0.0631223	0.0517879	0.0153172	1.17405	0	0	0	0.00918424	0	0.0870326	0	0.00868598	0	0	0	7.08928	0	0	0	0	0
CsPME35	Cs5g33420.1	2.52343	1.40268	0.409927	6.5542	3.11184	0.58764	10.7076	0.15816	0.0134615	1.21664	0.118043	0.0130782	8.18874	4.34349	0.260892	4.14723	0.177257	0.0824251	41.9033	4.72394	0.384733	2.65442	0.32269	0.0336015
CsPME36	Cs5g33450.1	13.584	3.24992	0.878105	2.91357	0.696737	0.0741666	19.4999	5.08086	1.6046	1.58283	0.322847	0.0155134	92.7562	23.7088	1.90652	0.814493	0.10222	0.00646229	45.3871	49.374	7.09502	1.59557	0.220368	0.0256599
CsPME37	Cs6g11440.1	0.456283	0.02567	0.171759	0.110344	0.095186	0	0.581878	0.343672	0.425128	1.17412	1.28914	0.746657	0.0132908	0	0.010732	0	0.0111519	0.0602546	0.490614	0.275646	0.110224	0.280102	0.359447	0.742896
CsPME38	Cs6g11810.1	9.8451	10.6944	6.04673	7.96995	6.39253	4.50905	3.07824	6.84809	6.83852	5.01718	4.45079	6.46778	6.29321	3.59181	3.63224	3.57814	2.39606	2.8969	4.88477	2.68839	1.83435	4.1314	2.14485	2.52699
CsPME39	Cs6g21590.1	79.7844	112.011	179.813	124.037	137.613	170.542	71.6828	283.369	322.924	252.32	164.028	208.265	63.4814	259.078	453.798	381.424	389.769	305.11	45.283	207.489	406.966	283.275	334	316.929
CsPME40	Cs7g19180.1	0.37686	1.08597	2.42511	3.35784	4.84763	4.5259	0.623029	0.525572	0.934952	3.10329	11.0835	7.15748	0.0455628	0.576156	0.760783	2.57543	8.2618	3.31137	0.175107	1.91003	1.64768	13.296	33.5139	42.4264
CsPME41	Cs7g23690.1	0	0	0	0	0	0	0	0	0	0	0	0	0.0400511	0	0	0	0	0	0	0.0499374	0.0517114	0.0228709	0	0
CsPME42	Cs9g02180.1	0	0.0128978	0	0	0	0	0	0	0	0	0.0123656	0	0.0275065	0.0157073	0	0.0382946	0	0	0	0.0216577	0	0	0	0
CsPME43	Cs9g14400.1	0	0	0	0	0	0	0	0	0	0	0	0	0	0	0	0	0	0	0	0	0	0	0	0
CsPME44	Cs9g14440.1	0.0544051	0.0105647	0.0105671	0	0.0235658	0	0	0	0.0929455	0.212867	0.104128	0.0214405	0	0	0	0	0	0.00792414	0.0394779	0.00837179	0.00958652	0.0310504	0.032764	0.15313
CsPME45	Cs9g14450.1	0.170314	0.0442398	0.0968484	0.064184	0.0437188	0	0.641918	0.63296	1.57958	2.89287	3.16784	0.304651	0.117027	0.013713	0.0210135	0.0109722	0.0500592	0.0261908	4.42709	0.0493025	0.134038	0.183414	0.702725	0.46796
CsPME46	orange1.1t00214.1	0.0276753	0.0105155	0	0.110018	0.0836732	0.364022	0.022328	0	0.0100161	0	0.0532809	0.00858628	0.0535025	0	0	0	0.0102271	0	0.688486	0	0	0.00934247	0.263152	0
CsPME47	orange1.1t00215.1	0.103594	0.086899	0.083398	0.0532671	0	0.0538749	0.118103	0.408285	0.28364	1.23998	0.331127	0.691801	0.120887	0.0354477	0.155853	0.2499	0.283356	0.333485	0.548333	0.361363	0.752782	0.790809	0.798909	0.525705
CsPME48	orange1.1t01085.1	0.163904	0.079327	0.0614384	0.104367	0.0650152	0.0147445	0.2092	0.310911	0.331479	0.314288	0.033869	0.0132894	0.0338913	0.0179076	0	0.0156379	0	0	0.119471	0.0822948	0.0736213	0.0982604	0.05069	0.0162788
CsPME49	orange1.1t01706.1	0.0444426	0	0	0	0	0	0.0565324	0	0	0.0170382	0.0489492	0	0	0	0	0	0	0	0.017502	0	0	0	0	0
CsPME50	orange1.1t01727.1	0.437263	0.0136861	0	0	0	0	3.78859	1.86997	0.147215	0.0626599	0	0	0.0281766	0.0314935	0	0.01315	0	0	0.888078	0.956856	0.0645563	0.0121594	0	0
CsPME51	orange1.1t01921.1	0	0	0	0	0.0205281	0	0	0	0	0	0	0	0	0	0	0	0	0	0	0	0	0	0	0.0639276
CsPME52	orange1.1t02719.1	149.871	48.427	26.8291	147.777	61.9746	20.7144	308.124	107.212	146.382	162.664	36.4749	17.1077	35.1954	28.5541	11.5398	56.4282	14.3725	5.17858	182.449	115.91	28.7851	45.8226	24.4935	11.651
CsPME53	orange1.1t03291.1	4.11945	4.69001	3.08233	4.08175	0.725931	0.176308	0.0322755	0	0.0316925	0.0314613	0.0482486	0.0175826	4.69612	0.803901	0.151308	0.0301881	0	0	1.67768	0.310307	0.0288163	0.0143563	0	0
