# Supplementary material for: Characterization of pectin methylesterase gene family and its possible role in juice sac granulation in navel orange (Citrus sinensis Osbeck)
Source: BMC Genomics. 2022 Mar 7;23:185. doi: 10.1186/s12864-022-08411-0 (PMC8900419; doi:10.1186/s12864-022-08411-0)
Supplement: Supplementary file 6 — Additional file 6: Table S4. The expression levels of CsPMEs in the transcriptome data of ‘Lane late’ navel orange fruits under 4 different granulation levels, including non-granulation (CK), slight granulation (GR1), moderate granulation (GR2), and serious granulation (GR3). [file 12864_2022_8411_MOESM6_ESM.xlsx]

## Sheet: Sheet1
Table S4 The expression levels of CsPMEs in the transcriptome data of ‘Lane late’ navel orange fruits under 4 different granulation levels, including non-granulation (CK), slight granulation (GR1), moderate granulation (GR2), and serious granulation (GR3).
Gene	ID	CK1-1	CK1-2	CK1-3	GR1-1	GR1-2	GR1-3	GR2-1	GR2-2	GR2-3	GR3-1	GR3-2	GR3-3
CsPME1	Cs1g05510	38.5455	48.2697	13.2551	53.2897	57.2419	59.6818	152.77	72.2613	61.9909	81.7669	88.2741	113.926
CsPME2	Cs1g05720	0	0	0	0	0	0	0	0	0	0	0	0
CsPME3	Cs1g16550	4019.89	6192.94	3813.27	8441.75	6145.92	10505.3	14418.4	14410.3	10216.9	15299.4	18043.9	21385.4
CsPME4	Cs1g16560	11842.2	14987.3	11166.4	11797.1	14823.6	19059.6	11000.4	18166.1	15297.4	15931.6	20823.1	21715.9
CsPME5	Cs1g25000	0	0	0	5.67404	0	0	1.10575	3.97052	0.0039113	0	0.0269919	0.692233
CsPME6	Cs2g07660	2010.5	1633.09	4013.72	4815.31	1574.72	3021.59	1535.95	1264.12	4491.13	1437.9	480.667	735.325
CsPME7	Cs2g16310	0	0	0	0	0	0	0	0	0	0	0	0
CsPME8	Cs2g16320	0	0	0	0	0	0	0	0	0	0	0	0
CsPME9	Cs2g16350	0	0	0	0	0	0	0	0	0	0	0	0
CsPME10	Cs2g16360	0	0	0	0	0	0	0	0	0	0	0	0
CsPME11	Cs2g16380	0	0	0	0	0	0	0	0	0	0	0	0
CsPME12	Cs2g17070	0	0	0	6.45449	0	5.59911	0.0520891	15.8658	11.155	4.98543	2.30598	0.569591
CsPME13	Cs3g03910	65.2742	48.3035	18.0091	33.9683	36.5781	60.6562	73.1472	41.5709	70.1053	65.8131	71.4716	63.734
CsPME14	Cs3g06900	0.0245757	6.23008	0.0615528	0.854539	2.77562	0.878919	17.2621	7.92155	0.0101806	3.98719	6.70856	17.2667
CsPME15	Cs3g06920	0	0	0	0	0	0	0	0	0	0	0	0
CsPME16	Cs3g14610	4207.35	6284.33	6197.3	4372.61	7618.4	8896.68	7428.2	8415.35	5053.08	4309.72	5884.68	8497.58
CsPME17	Cs3g14640	0	0	0	3.82722	0	0	0.00841586	0	0.00154149	0	0.0105349	0
CsPME18	Cs3g14650	1.05544	0.00408373	0.0140226	2.83349	0	0	0.0139201	0.989985	1.01585	0.997185	1.11162	0
CsPME19	Cs3g15260	0	0	0	0	0	0	0	0	0	0	0	0
CsPME20	Cs4g06630	308.496	521.888	175.988	434.035	448.779	1466.84	1706.39	3453.85	1265.06	1712.12	6159.29	11535.6
CsPME21	Cs4g06650	52.5403	177.371	29.9103	220.644	247.826	814.578	953.72	1510.62	1182.75	1269.38	1812.5	5087.82
CsPME22	Cs4g06670	0	0	0	0	0	0	24.6245	0	0.00911204	4.98557	4.49185	10.974
CsPME23	Cs4g06680	0	0	0	0	0	0	0	0	0	0	0	0
CsPME24	Cs4g06690	0	0	0	0	0	0	25.7606	0	9.13469	5.9828	1.20527	10.8779
CsPME25	Cs4g06700	0	0	0	0	0	0	0	0	0	0	0	0
CsPME26	Cs4g06710	0.0379785	0.0270043	13.8008	5.42557	6.50308	15.8046	4.47564	17.8106	19.3176	19.9412	167.582	27.9902
CsPME27	Cs4g06890	15.0037	18.8881	11.9574	6.34881	31.9425	34.5556	58.7774	38.6144	6.11457	24.9284	16.8437	24.9736
CsPME28	Cs4g08960	17.1746	21.0166	31.9633	21.1533	27.2636	18.6476	33.7601	24.751	26.4116	15.9533	4.59469	11.187
CsPME29	Cs4g15560	137.087	137.564	85.6461	107.556	71.3019	148.351	183.508	274.223	77.24	180.486	280.319	169.104
CsPME30	Cs5g08840	0	0	0	0	0	0	0	0	0	0	0	0
CsPME31	Cs5g23310	0	0	0	0	0	0	0	0	0	0	0	0
CsPME32	Cs5g33390	0	0	0	0	0	0	8.38421	0	0.00288875	0	0.0198515	0
CsPME33	Cs5g33400	0	0	0	0	0	0	0	0	0	0	0	0
CsPME34	Cs5g33410	1.05544	0.00408373	0.0140226	0	0	0	5.46789	1.97307	8.12009	1.99242	5.59195	24.773
CsPME35	Cs5g33420	910.488	1277.04	1716.42	1617.82	2235.79	1998.74	6404.52	1994.69	7648.16	1983.35	2411.61	8381.31
CsPME36	Cs5g33450	0	0	0	0	0	0	0.0211627	5.96055	0.00384828	0	0.0265501	4.94817
CsPME37	Cs6g11440	1.0779	1.05536	1.19843	3.74017	0	0	0.0255836	8.9413	0.00464054	0	1.14413	0.671224
CsPME38	Cs6g11810	92.1301	117.606	85.5926	73.5608	96.7379	65.2894	83.0263	70.2811	75.1953	124.648	72.6711	74.2564
CsPME39	Cs6g21590	18253.8	18394.1	21893.1	17971.8	20556.5	18529.6	9234	14653.9	12726.7	14375.1	10622.8	10031.5
CsPME40	Cs7g19180	28.8063	10.5278	4.92635	39.4479	27.154	48.4388	273.065	331.634	80.2906	174.502	633.122	439.581
CsPME41	Cs7g23690	0	0	0	0	0	0	0	0	0	0	0	0
CsPME42	Cs9g02180	0	0	0	0	0	0	0	0	0	0	0	0
CsPME43	Cs9g14400	0	0	0	0	0	0	0	0	0	0	0	0
CsPME44	Cs9g14440	0	0	0	4.78381	0	0	0.0102898	0	0.00188271	0	0.0128848	0
CsPME45	Cs9g14450	14.9395	6.32726	7.20357	2.66789	5.5611	26.0472	772.839	9.88674	36.5975	5.97955	6.84689	13.3458
CsPME46	orange1.1t00214	5.44047	7.41191	140.643	126.837	230.928	204.279	48538.2	64.3337	714.34	56.8349	26.9477	23.2464
CsPME47	orange1.1t00215	17.0602	9.45805	2.53968	11.8889	12.1564	19.5706	84.7115	17.8136	22.3572	27.9211	9.05444	8.85807
CsPME48	orange1.1t01085	0	0	0	0	0	0	0.00442625	0	2.0176	0	0.00553693	0
CsPME49	orange1.1t01706	4.2105	0.0132173	0.0460915	0	0	0	0	0	0	0	0	0
CsPME50	orange1.1t01727	0	0	0	0	0	0	0	0	0	0	0	0
CsPME51	orange1.1t01921	0	0	0	0	0	0	0	0	0	0	0	0
CsPME52	orange1.1t02719	1058.28	1059.66	1513.31	1826.66	1143.68	1180.37	3189.7	1755.13	2452.87	1789.9	2600.36	5020.24
CsPME53	orange1.1t03291	0	0	0	0	0	0	0	0	0	0	0	0
