# Supplementary material for: Characterization of pectin methylesterase gene family and its possible role in juice sac granulation in navel orange (Citrus sinensis Osbeck)
Source: BMC Genomics. 2022 Mar 7;23:185. doi: 10.1186/s12864-022-08411-0 (PMC8900419; doi:10.1186/s12864-022-08411-0)
Supplement: Supplementary file 7 — Additional file 7: Table S5. List of primers used for qRT-PCR, gene cloning, and vector construction in this study. [file 12864_2022_8411_MOESM7_ESM.xlsx]

## Sheet: Sheet1
Table S5 List of primers used for qRT-PCR, gene cloning, and vector construction in this study.
qRT-PCR primers
Name	ID	Primer
		Forward primer	Reverse primer
CsEF1	Cs8g16990.1	CCTTATCATTGACTCCACCACCG	GCGTCCATCTTGTTACAGCAGC
β-actin	Cs1g05000.1	AGAACTATGAACTGCCTGATGGC	GCTTGGAGCAAGTGCTGTGATT
CsPME1	Cs1g05510.1	GCCGGAGAAAGGTGAGAACA	TTGTGCACACGAGGCTTACT
CsPME3	Cs1g16550.1	GCTGCAGCCGTGTTACAAAA	AAATCGGAGGTGGCACCAAT
CsPME6	Cs2g07660.1	AACATCAAGCCGTGGCACTA	GAATTGGCGATTCGTGTGGG
CsPME20	Cs4g06630.1	CAGATCTTCCTGCAGTGCCA	ATGGTGAGGTTGAGCGACAG
CsPME21	Cs4g06650.1	CTCAGCTGGTCCATCTCTGC	TGGTGCCATCAAACCCATCA
CsPME24	Cs4g06690.1	TACCTAGGCAGGCCCTGGAG	CTTGATCACCTGACCACTCGG
CsPME26	Cs4g06710.1	TATCTGGGAAGGCCCTGGAA	GTGTCTTCGCATAACCCCCA
CsPME34	Cs5g33410.1	AGCAGTGTCTTGCTTGCTCT	TAAACGTCCATTGTGGCCGA
CsPME35	Cs5g33420.1	ATGCAACAGATGTCGCTCCA	GTTTGGTTAGGGAGCACGGA
CsPME40	Cs7g19180.1	GGGATACGGGGCTTACAGTG	TCCCATTCCCGGATCCTTCT
CsPME52	orange1.1t02719.1	GGGTGCCGATTCAGAACAGA	CTCGTCTCCCTACTCACCCA
CsRVE1	Cs6g16000.1	CTGAGCAGCTTGGTGGGTTA	CTTGGGGAGAAAGCCCCATT
PCR cloning primers
Name	ID	Primer
		Forward primer	Reverse primer
CsPME3	Cs1g16550.1	ATGACCCGCATAAAAGAATTCT	TTACAAACCAAGGGAGAATGGG
CsPME6	Cs2g07660.1	ATGGCTACAATCGACCGG	TCACAGCCCCTCAGTATAAG
CsPME20	Cs4g06630.1	ATGGACCATTATGCTCGGTAC	TCACAGACCAAGAGAGAAAGGA
CsPME21	Cs4g06650.1	ATGCTGAATTTTTGCAAGCTCT	TTACACCTGCAAACCTGCC
CsPME34	Cs5g33410.1	ATGGCTTCAAAGCTCTTTTTTCT	TTAACTAATGAAACCACCGTTGTAAG
CsPME35	Cs5g33420.1	ATGGCTTCAAAGCTCTTCTTTG	TTAAATTAAGGCACCAGTGTACG
CsPME40	Cs7g19180.1	ATGACTCATCATGTGGCAGC	CTAGACCTTTGCAGGAGGAG
CsPME52	orange1.1t02719.1	ATGGGTTACGGCAGGC	TTAAACCGAAAGCCCACC
CsPME3-Q	Cs1g16550.1	ATATATAGTACTATGAGTGATAAAGCTAGAT	TTTTTTTCTCGATAAGAGAGAACAAAA
Vecor construction primers
Name	ID	Primer
		Forward primer	Reverse primer
CsPME3-AML4	Cs1g16550.1	GTGGTCTCAAATGACCCGCATAAAAGAATTC	GTGGTCTCGAAGCGGTTACAAACCAAGGGAGAATGGG
CsPME3-mCheery-1	Cs1g16550.1	GTGAAGACAACTCAAATGACCCGCATAAAAGAATTC	GTGAAGACAACGTCTCCTCTATCAGCTTCCT
CsPME3-mCheery-2	Cs1g16550.1	GTGAAGACAAGACGAGTACGGTTGATGGG	GTGAAGACAACTCGCGAAGGCAAACCAAGGGAGAATGG
CsPME6-GFP-1	Cs2g07660.1	GTGAAGACAACTCAAATGATGGCTACAATCGACCG	GTGAAGACAATTTCAGTGCAAAATCTCCACT
CsPME6-GFP-2	Cs2g07660.1	GTGAAGACAAGAAAACACTGTATTATGGGGAGT	GTGAAGACAACTCGCGAAGGCAGCCCCTCAGTATAAGC
CsPME21-AML4	Cs4g06650.1	GTGGTCTCAAATGCTGAATTTTTGCAAGC	GTGGTCTCGAAGCGGTTACACCTGCAAACCTGCC
CsPME21-mCheery-1	Cs4g06650.1	GTGAAGACAACTCAAATGATGCTGAATTTTTGCAAGC	GTGAAGACAATTTCAAAGAGCTCATGAAAGAGGA
CsPME21-mCheery-2	Cs4g06650.1	GTGAAGACAAGAAAACCACCGTTGATGCC	GTGAAGACAACTCGCGAAGGCACCTGCAAACCTGC
CsPME34-GFP-1	Cs5g33410.1	GTGAAGACAACTCAAATGATGGCTTCAAAGCTCTTTT	GTGAAGACAACAGACCAGCTAGTAAACGG
CsPME34-GFP-2	Cs5g33410.1	GTGAAGACAATCTGAACTTGGACTATCTTTCAAGC	GTGAAGACAACTCGCGAAGGACTAATGAAACCACCGTTGT
CsPME35-GFP-1	Cs5g33420.1	GTGAAGACAACTCAAATGATGGCTTCAAAGCTCTTC	GTGAAGACAACAGACCATTCTTGACGCT
CsPME35-GFP-2	Cs5g33420.1	GTGAAGACAATCTGTCACTCCCTCTTTCCAACG	GTGAAGACAACTCGCGAAGGAATTAAGGCACCAGTGTAC
CsPME35-mCheery-1	Cs5g33420.1	GTGAAGACAACTCAAATGATGGCTTCAAAGCTCTTC	GTGAAGACAACAGACCATTCTTGACGCT
CsPME35-mCheery-2	Cs5g33420.1	GTGAAGACAATCTGTCACTCCCTCTTTCCAACG	GTGAAGACAACTCGCGAAGGAATTAAGGCACCAGTGTAC
CsPME40-GFP	Cs7g19180.1	GTGAAGACAACTCAAATGATGACTCATCATGTGGCAG	GTGAAGACAACTCGCGAAGGGACCTTTGCAGGAGGAG
CsPME40-mCheery	Cs7g19180.1	GTGAAGACAACTCAAATGATGACTCATCATGTGGCAG	GTGAAGACAACTCGCGAAGGGACCTTTGCAGGAGGAG
CsPME52-GFP	orange1.1t02719.1	GTGAAGACAACTCAAATGATGGGTTACGGCAGG	GTGAAGACAACTCGCGAAGGAACCGAAAGCCCACC
CsPME3-pAbAi	Cs1g16550.1	AAAAAAATGATGAATTGAAAATATATAGTACTATGAGTGATAAAGCTAGATTTG	CATACAGAGCACATGCCTTTTTTTCTCGATAAGAGAGAACAAAAGA
CsRVE1-GFP	Cs6g16000.1	GTGGTCTCAAATGAATATGGCTGTTCAAGATG	GTGGTCTCGCGAAGGCCATTCCCTTTGATCTCTTC
CsPME3-LUC	Cs1g16550.1	GTACCGGGCCCCCCCATATATAGTACTATGAGTGATAAAGCTAGATTTGT	TTTATGTTTTTGGCGTCTTCTTTTTTTCTCGATAAGAGAGAACAAAAGATAAG
CsRVE1-AML4	Cs6g16000.1	CTGAGCAGCTTGGTGGGTTA	CTTGGGGAGAAAGCCCCATT
